# Supplementary material for: Confidence intervals for the difference between the coefficients of variation of Weibull distributions for analyzing wind speed dispersion
Source: PeerJ. 2021 Jul 2;9:e11676. doi: 10.7717/peerj.11676 (PMC8256813; doi:10.7717/peerj.11676)
Supplement: Supplemental Information 3 [file peerj-09-11676-s003.r]

library(HDInterval)
library(stats)
library(MASS)
library(qualityTools)
library(magick)


CI.diff.cv.wei <- function(M,q,n,m,a1,a2,k1,k2)
{  								#Start
  # x = data
  # y = data
  # M = number of simulation runs
  # q = number of generalized computation 
  # n = number of sample size of x 
  # m = number of sample size of y 
  # a1 = scale parameter of x
  # a2 = scale parameter of y
  # k1 = shape parameter of x
  # k2 = shape parameter of y
  
  CP.deltaGCI		= rep(0,M)		# coverage probability of CI based on GCI of delta
  CP.deltaBoot		= rep(0,M)		# coverage probability of CI based on PB of delta	
  CP.deltaBs		= rep(0,M)		# coverage probability of CI based on BS of delta	
  CP.deltaMOVER	= rep(0,M)		# coverage probability of CI based on MOVER of delta
  CP.deltaBAYE 		= rep(0,M) 		# coverage probability of CI based on BAYE of delta
  CP.deltaBAYE2 	= rep(0,M) 		# coverage probability of CI based on BAYEHPD of delta
  Length.deltaGCI	= rep(0,M)
  Length.deltaBoot	= rep(0,M)
  Length.deltaBs		= rep(0,M)
  Length.deltaMOVER	= rep(0,M)
  Length.deltaBAYE 	= rep(0,M)
  Length.deltaBAYE2 	= rep(0,M)  
  alpha = 0.05
  v1=0.1
  v2=0.1
  z1=0.1
  z2=0.1
  kmlexx.bay=c()
  bmlex.bay=c()
  amlex.bay=c()
  kx.gibbs=c()
  bx.gibbs=c()
  kmleyy.bay=c()
  bmley.bay=c()
  amley.bay=c()
  ky.gibbs=c()
  by.gibbs=c()
  be1=(1/a1)^k1
  be2=(1/a2)^k2
  Rdelta		= rep(0,q)
  B		= 500			# number of bootstrap sample	
  lambda1	= sqrt(((gamma(1+(2/k1)))/((gamma(1+(1/k1)))^2))-1)		#cv(x)
  lambda2	= sqrt(((gamma(1+(2/k2)))/((gamma(1+(1/k2)))^2))-1)		#cv(y)
  delta		= lambda1-lambda2					#diff between Cvs
  zvalue		= qnorm(0.975)
  err		= 10^(-6)
  
  
  ######################################## Start Iteration #########################################
  
  for (i in 1:M)
  {			# begin loop i
    #compute mles of scale and shape parameters of x
    x 		= rweibull(n,k1,a1)	# generate x
    sdx 		= sd(x)			# compute standard deviation of x 
    xbar 		= mean(x)		# compute mean of x
    zx 		= log(x)			
    zbarx 		= mean(zx)		
    s2x  		= sum((zx-zbarx)^2)
    sx		= sqrt(s2x)
    ku1 		= (pi/sqrt(6))*(sqrt(n-1))/sx
    k01		= ku1
    S11		= mean(zx)
    w1		= x^k01	
    S21		= sum(w1)
    S31 		= sum(w1*zx)
    S41		= sum(w1*(zx^2))
    F1		= (1/k01)+S11-(S31/S21)
    f1		= (1/(k01^2)) + ((S21*S41)-(S31^2))/(S21^2)
    kmlex		= k01 + (F1/f1)
    while(abs(F1)>=err)	{  
      k01		= kmlex
      S11		= mean(zx)
      w1		= x^k01	
      S21		= sum(w1)
      S31 		= sum(w1*zx)
      S41		= sum(w1*(zx^2))
      F1		= (1/k01)+S11-(S31/S21)
      f1		= (1/(k01^2)) + ((S21*S41)-(S31^2))/(S21^2)
      kmlex	= k01 + (F1/f1)
    }
    kmlex 	= kmlex				# mle of shape parameter of x
    amlex 	= ((1/n)*S21)^(1/kmlex)		# mle of scale parameter of x
    bemlex  	= (1/amlex)^kmlex		# mle of a' of x
    
    #compute mles of scale and shape parameters of y
    y 		= rweibull(m,k2,a2)	# generate y
    sdy   		= sd(y) 			# compute standard deviation of y
    ybar 		= mean(y) 		# compute mean of y
    zy		= log(y)
    zbary 		= mean(zy)
    s2y  		= sum((zy-zbary)^2)
    sy		= sqrt(s2y)
    ku2 		= (pi/sqrt(6))*(sqrt(m-1))/sy
    k02		= ku2
    S12		= mean(zy)
    w2		= y^k02	
    S22		= sum(w2)
    S32 		= sum(w2*zy)
    S42		= sum(w2*(zy^2))
    F2		= (1/k02)+S12-(S32/S22)
    f2		= (1/(k02^2)) + ((S22*S42)-(S32^2))/(S22^2)
    kmley		= k02 + (F2/f2)
    while(abs(F2)>=err)	{
      k02		= kmley
      S12		= mean(zy)
      w2		= y^k02	
      S22		= sum(w2)
      S32 		= sum(w2*zy)
      S42		= sum(w2*(zy^2))
      F2		= (1/k02)+S12-(S32/S22)
      f2		= (1/(k02^2)) + ((S22*S42)-(S32^2))/(S22^2)
      kmley	= k02 + (F2/f2)
    }
    kmley 	=  kmley				# mle of shape parameter of y
    amley 	= ((1/m)*S22)^(1/ kmley)		# mle of scale parameter of y
    bemley  	= (1/amley)^kmley			# mle of a' of y
    
    ################################ Estimation of parameter of interest ################################
    
    lambda1hat	= sqrt(((gamma(1+(2/kmlex)))/((gamma(1+(1/kmlex)))^2))-1)		#Cv of x
    lambda2hat	= sqrt(((gamma(1+(2/kmley)))/((gamma(1+(1/kmley)))^2))-1)		#Cv of y
    deltahat	= lambda1hat-lambda2hat			#difference between Cvs
    
    #################################### Compute CI based on GCI ###################################
    
    for (j in 1:q)
    {						# begin loop j
      #compute a* and k* of x
      x_x 		= rweibull(n,1,1)
      zzx 		= log(x_x)
      zzbarx 	= mean(zzx)
      s_21  	= sum((zzx-zzbarx)^2)
      s_11		= sqrt(s_21)
      k_u1 	= (pi/sqrt(6))*(sqrt(n-1))/s_11
      k.01		= k_u1
      S_11		= mean(zzx)
      ww1		= (x_x)^k.01	
      S_21		= sum(ww1)
      S_31  	= sum(ww1*zzx)
      S_41		= sum(ww1*(zzx^2))
      F21		= (1/k.01)+(S_11)-(S_31/S_21)
      f21		= (1/(k.01^2)) + ((S_21*S_41)-(S_31^2))/(S_21^2)
      k.starx	= k.01 + (F21/f21)
      while(abs(F21)>=err)	{
        k.01	= k.starx
        S_11	= mean(zzx)
        ww1	= (x_x)^k.01	
        S_21	= sum(ww1)
        S_31  	= sum(ww1*zzx)
        S_41	= sum(ww1*( zzx^2))
        F21		= (1/k.01)+(S_11)-(S_31/S_21)
        f21		= (1/(k.01^2)) + ((S_21*S_41)-(S_31^2))/(S_21^2)
        k.starx	= k.01 + (F21/f21)
      }
      k.starx 	= k.starx				#k.star of x
      a.starx 	= ((1/n)*S_21)^(1/k.starx)		#a.star of x
      
      #compute a* and k* of y
      y_y 		= rweibull(m,1,1)
      zzy		= log(y_y)
      zzbary 	= mean(zzy)
      s_22  	= sum((zzy-zzbary)^2)
      s_12		= sqrt(s_22)
      k_u2 	= (pi/sqrt(6))*(sqrt(m-1))/s_12
      k.02		= k_u2
      S_12		= mean(zzy)
      ww2		= (y_y)^k.02	
      S_22		= sum(ww2)
      S_32  	= sum(ww2*zzy)
      S_42		= sum(ww2*(zzy^2))
      F22		= (1/k.02)+(S_12)-(S_32/S_22)
      f22		= (1/(k.02^2)) + ((S_22*S_42)-(S_32^2))/(S_22^2)
      k.stary	= k.02 + (F22/f22)
      while(abs(F22)>=err)	{
        k.02	= k.stary
        S_12	= mean(zzy)
        ww2	= (y_y)^k.02	
        S_22	= sum(ww2)
        S_32  	= sum(ww2*zzy)
        S_42	= sum(ww2*(zzy^2))
        F22		= (1/k.02)+(S_12)-(S_32/S_22)
        f22		= (1/(k.02^2)) + ((S_22*S_42)-(S_32^2))/(S_22^2)
        k.stary	= k.02 + (F22/f22)
      }
      k.stary 	= k.stary				#k.star of y
      a.stary 	= ((1/m)*S_22)^(1/k.stary)	#a.star of y
      Gk1 		= kmlex/k.starx					#compute GPQ for k of x
      Gk2 		=  kmley/k.stary					#compute GPQ for k of y
      Ga1 		= ((1/a.starx)^(k.starx/kmlex))*amlex			#compute GPQ for a of x
      Ga2 		= ((1/a.stary)^(k.stary/ kmley))*amley			#compute GPQ for a of y
      Rdelta[j] 		= (sqrt(((gamma(1+(2/Gk1)))/((gamma(1+(1/Gk1)))^2))-1))-(sqrt(((gamma(1+(2/Gk2)))/((gamma(1+(1/Gk2)))^2))-1))		#compute GPQ for difference between Cvs
    }	#End loop j
    
    L.CI1		= quantile(Rdelta,0.025,type=8)		# compute lower based on GCI of delta
    U.CI1		= quantile(Rdelta,0.975,type=8)		# compute upper based on GCI of delta
    CP.deltaGCI[i] = ifelse(L.CI1<delta&&delta<U.CI1,1,0)	# compute probability of CI based on GCI of delta
    Length.deltaGCI[i] 	= U.CI1-L.CI1			# compute length of CI based on GCI of delta
    ################################ compute CI based on Bootstrap ############################
    xy = data.frame(cbind(x,y))	# generate dataframe of x and y
    x.B = with(xy,matrix(sample(x[1:n],size=n*B,replace=TRUE),B,n))	# generate bootstrap sample of x
    x.B.means = apply(x.B,1,mean)		# compute mean of bootstrap sample of x
    x.B.sd = apply(x.B,1,sd)		# compute standard deviation of bootstrap distribution of x
    x.B.CV = x.B.sd/x.B.means 		# compute cv of bootstrap sample of x
    y.B = with(xy,matrix(sample(y,size=m*B,replace=TRUE),B,m))	# generate bootstrap sample of y
    y.B.means = apply(y.B,1,mean)		# compute mean of bootstrap sample of y
    y.B.sd = apply(y.B,1,sd)		# compute standard deviation of bootstrap distribution of y
    y.B.CV = y.B.sd/y.B.means		# compute cv of bootstrap sample of y
    delta.star = x.B.CV-y.B.CV		# compute difference between Cvs of bootstrap sample
    me.delta = qnorm(0.975,0,1)*sd(delta.star)
    CI.delta.bs = deltahat+c(-1,1)*me.delta	# compute interval of bs of delta
    
    # CI based on Percentile Bootstrap
    L.Boot.delta  		= quantile(delta.star,0.025,type=8)	# compute lower based on PB of delta
    U.Boot.delta  		= quantile(delta.star,0.975,type=8)	# compute upper based on PB of delta
    CP.deltaBoot[i] 	= ifelse(L.Boot.delta<delta&&delta<U.Boot.delta,1,0)    # compute probability of CI based on PB of delta
    Length.deltaBoot[i] 	= U.Boot.delta-L.Boot.delta	# compute length of CI based on PB of delta
    
    # CI based on Bootstrap with standard error
    L.Bs.delta  		= CI.delta.bs[1]				# compute lower based on BS of delta
    U.Bs.delta  		= CI.delta.bs[2]				# compute upper based on BS of delta
    CP.deltaBs[i] 		= ifelse(L.Bs.delta<delta&&delta<U.Bs.delta,1,0)    # compute probability of CI based on BS of delta
    Length.deltaBs[i] 	= U.Bs.delta-L.Bs.delta		# compute length of CI based on BS of delta
    
    
    ################################## compute CI based on MOVER #################################
    
    sd.cv.x 	= lambda1hat/sqrt(2*n)		
    sd.cv.y 	= lambda2hat/sqrt(2*m)
    L.CIx 	= lambda1hat- qt(0.975,n-1)*sd.cv.x		# compute lower based on HR of cv of x
    U.CIx 	= lambda1hat+ qt(0.975,n-1)*sd.cv.x		# compute upper based on HR of cv of x
    L.CIy 	= lambda2hat- qt(0.975,m-1)*sd.cv.y		# compute lower based on HR of cv of y
    U.CIy 	= lambda2hat+ qt(0.975,m-1)*sd.cv.y		# compute upper based on HR of cv of y
    L.CI.mv.diff 	= deltahat-sqrt(((lambda1hat- L.CIx)^2)+((U.CIy-lambda2hat)^2))		# compute lower based on MOVER of delta
    U.CI.mv.diff 	= deltahat+sqrt(((U.CIx -lambda1hat)^2)+((lambda2hat- L.CIy)^2))		# compute upper based on MOVER of delta
    CP.deltaMOVER[i] = ifelse(L.CI.mv.diff<delta&&delta<U.CI.mv.diff,1,0)	# compute probability of CI based on MOVER of delta
    Length.deltaMOVER[i] = U.CI.mv.diff-L.CI.mv.diff	# compute length of CI based on MOVER of delta
    
    
    #################################### compute CI based on Baye ###################################
    
    kmlexx.bay[1] = kmlex
    bmlex.bay[1] = bemlex
    amlex.bay[1] = amlex
    
    L1x.m = (x/amlex)^kmlex
    L2x.m = log(x/amlex)
    L3x.m = (n*kmlex/(amlex^2))-((kmlex*(kmlex+1)/(amlex^2))*sum(L1x.m))
    L4x.m = -(n*(kmlex^2)) - sum(L1x.m*(L2x.m^2))
    L5x.m = -(n/amlex) + (kmlex/amlex)*sum(L1x.m*L2x.m) + ((1/amlex)*sum(L1x.m))
    Lx.m = matrix(c(-L3x.m,-L5x.m,-L5x.m,-L4x.m),2,2)
    Linvx.m = solve(Lx.m)
    A1x.m = Linvx.m[2,2] 	#compute var(k)
    
    #set t for gibbs
    for (t in 2:20000){
      scaleforbe.x=1/(z2+sum(x^kmlexx.bay[t-1]))
      bmlex.bay[t]=rgamma(1,shape=n+v2,scale=scaleforbe.x)
      
      repeat{
        epx=rnorm(1,0,sqrt(A1x.m))
        kstar.x=kmlexx.bay[t-1]+epx
        Atop.x=((kstar.x*bmlex.bay[t])^n)*prod((x)^(kstar.x-1))*exp((-bmlex.bay[t])*sum(x^kstar.x))*(v1^z1)/gamma(z1)*(kstar.x^(z1-1))*exp(v1*kstar.x)
        Abottom.x=((kmlexx.bay[t-1]*bmlex.bay[t])^n)*prod((x)^(kmlexx.bay[t-1]-1))*exp((-bmlex.bay[t])*sum(x^kmlexx.bay[t-1]))*(v1^z1)/gamma(z1)*(kmlexx.bay[t-1]^(z1-1))*exp(v1*kmlexx.bay[t-1])
        Atop.x[is.nan(Atop.x)]=0
        Abottom.x[is.nan(Abottom.x)]=0
        if((Atop.x>0)&(Abottom.x>0))
          break} 
      Aofk.x=Atop.x/Abottom.x   		# compute Ak 
      cri.x= min(1,Aofk.x)
      ux=runif(1,0,1)			# compute u~U(0,1)
      if(ux<cri.x){kmlexx.bay[t]=kstar.x}else{kmlexx.bay[t]=kmlexx.bay[t-1]}
    }#for t				# compute k(t)
    
    kmleyy.bay[1] = kmley
    bmley.bay[1] = bemley
    amley.bay[1] = amley
    
    L1y.m = (y/amley)^kmley
    L2y.m = log(y/amley)
    L3y.m = (m*kmley/(amley^2))-((kmley*(kmley+1)/(amley^2))*sum(L1y.m))
    L4y.m = -(m*(kmley^2)) - sum(L1y.m*(L2y.m^2))
    L5y.m = -(m/amley) + (kmley/amley)*sum(L1y.m*L2y.m) + ((1/amley)*sum(L1y.m))
    Ly.m = matrix(c(-L3y.m,-L5y.m,-L5y.m,-L4y.m),2,2)
    Linvy.m = solve(Ly.m)
    A1y.m = Linvy.m[2,2] 	# compute var(k)
    
    #set t for gibbs
    for (t in 2:20000){
      scaleforbe.y=1/(z2+sum(y^kmleyy.bay[t-1]))
      bmley.bay[t]=rgamma(1,shape=m+v2,scale=scaleforbe.y)
      
      repeat{
        epy=rnorm(1,0,sqrt(A1y.m))
        kstar.y=kmleyy.bay[t-1]+epy
        Atop.y=((kstar.y*bmley.bay[t])^m)*prod((y)^(kstar.y-1))*exp((-bmley.bay[t])*sum(y^kstar.y))*(v1^z1)/gamma(z1)*(kstar.y^(z1-1))*exp(v1*kstar.y)
        Abottom.y=((kmleyy.bay[t-1]*bmley.bay[t])^m)*prod((y)^(kmleyy.bay[t-1]-1))*exp((-bmley.bay[t])*sum(y^kmleyy.bay[t-1]))*(v1^z1)/gamma(z1)*(kmleyy.bay[t-1]^(z1-1))*exp(v1*kmleyy.bay[t-1])
        Atop.y[is.nan(Atop.y)]=0
        Abottom.y[is.nan(Abottom.y)]=0
        if((Atop.y>0)&(Abottom.y>0))
          break} 
      Aofk.y=Atop.y/Abottom.y		# compute Ak
      cri.y= min(1,Aofk.y)
      uy=runif(1,0,1)			# compute u~U(0,1)
      if(uy<cri.y){kmleyy.bay[t]=kstar.y}else{kmleyy.bay[t]=kmleyy.bay[t-1]}
    }#for t				# compute k(t)
    
    kx.gibbs=kmlexx.bay
    ky.gibbs=kmleyy.bay
    lambda1.baye=sqrt(((gamma(1+(2/kx.gibbs)))/((gamma(1+(1/kx.gibbs)))^2))-1)  
    lambda2.baye=sqrt(((gamma(1+(2/ky.gibbs)))/((gamma(1+(1/ky.gibbs)))^2))-1)  
    deltahat.baye	= lambda1.baye-lambda2.baye	# compute difference between Cvs base on MCMC
    delta.baye=deltahat.baye[-1:-1000]		# burn in 1000 
    
    #Baye-MCMC
    Ldelta.baye = quantile(delta.baye,0.025,type=8) # compute lower based on BAYE-MCMC of delta
    Udelta.baye = quantile(delta.baye,0.975,type=8) # compute upper based on BAYE-MCMC of delta
    CP.deltaBAYE[i]= ifelse(Ldelta.baye<delta&&delta<Udelta.baye,1,0) # compute probability of CI based on BAYE-MCMC of delta
    Length.deltaBAYE[i] = Udelta.baye-Ldelta.baye # compute length of CI based on BAYE-MCMC of delta  
    
    #Baye-HPD
    HPD.delta=hdi(delta.baye,0.95) 
    Ldelta.baye2=HPD.delta [1]	# compute lower based on BAYE-HPD of delta
    Udelta.baye2=HPD.delta [2]	# compute upper based on BAYE-HPD of delta
    CP.deltaBAYE2[i] = ifelse(Ldelta.baye2<delta&&delta<Udelta.baye2,1,0) # compute probability of CI based on BAYE-HPD of delta
    Length.deltaBAYE2[i] = Udelta.baye2- Ldelta.baye2# compute length of CI based on BAYE-HPD of delta
  }	#end loop i
  
  
  ACP.deltaGCI = mean(CP.deltaGCI)		# compute coverage prob. based on GCI of delta
  Ex.length1 = mean(Length.deltaGCI)		# compute expected length based on GCI of delta
  ACP.deltaBoot = mean(CP.deltaBoot)		# compute coverage prob. based on PB of delta
  Ex.length2 = mean(Length.deltaBoot)		# compute expected length based on PB of delta
  ACP.deltaBs = mean(CP.deltaBs)			# compute coverage prob. based on BS of delta		
  Ex.length3 = mean(Length.deltaBs)		# compute expected length based on BS of delta
  ACP.deltaMOVER = mean(CP.deltaMOVER) 	# compute coverage prob. based on MOVER of delta
  Ex.length4 = mean(Length.deltaMOVER)		# compute expected length based on MOVER of delta
  ACP.deltaBAYE = mean(CP.deltaBAYE)		# compute coverage prob. based on BAYE-MCMC of delta
  Ex.length5 = mean(Length.deltaBAYE)		# compute expected length based on BAYE-MCMC of delta
  ACP.deltaBAYE2 = mean(CP.deltaBAYE2)	# compute coverage prob. based on BAYE-HPD of delta
  Ex.length6 = mean(Length.deltaBAYE2)		# compute expected length based on BAYE-HPD of delta
  
  cat("COP.Delta|GCI		=",ACP.deltaGCI,"\n")
  cat("Ex.length.Delta|GCI		=",Ex.length1,"\n")
  cat("COP.Delta|Boot		=",ACP.deltaBoot,"\n")
  cat("Ex.length.Delta|Boot	=",Ex.length2,"\n")
  cat("COP.Delta|Bs		=",ACP.deltaBs,"\n")
  cat("Ex.length.Delta|Bs		=",Ex.length3,"\n")
  cat("COP.Delta|MOVER		=",ACP.deltaMOVER,"\n")
  cat("Ex.length.Delta|MOVER	=",Ex.length4,"\n")
  cat("COP.Delta|BAYE		=",ACP.deltaBAYE,"\n")
  cat("Ex.length.Delta|BAYE	=",Ex.length5,"\n")
  cat("COP.Delta|BAYE2		=",ACP.deltaBAYE2,"\n")
  cat("Ex.length.Delta|BAYE2	=",Ex.length6,"\n") 
  
} 	#end process
